# Supplementary material for: Effect of midwifery students’ continuity of care program on women’s experiences of maternity care: A randomised controlled trial
Source: PLoS One. 2026 Jul 24;21(7):e0353118. doi: 10.1371/journal.pone.0353118 (PMC13399285; doi:10.1371/journal.pone.0353118)
Supplement: S1 Appendix — (XLSX) [file pone.0353118.s001.xlsx]

## Sheet: PLOS-One SPSS
Group	Parity	HospitalOfDelivery	Age group	Education	Job	Income	MainCareGiver	Infertility	PlannigForPregnancy	PregnancyInterval	GestationalAge	GeatationalAgeBirth	GenderBaby	PreparationClass	BirthCompanion	PreviousBirthSaisfaction	PregnancySessions	PostnatalSessions	StudentAtBirth	BirthType	LaborDuration	CauseElectiveCesarean	TotalCEQ	CEQOwnCapacity	CEQProfessionalSupport	CEQParticipation	RCEQPercivedSafety	TotalEMCPregnancyBaseline	TotalEMCPRgnancy36weeks	TotalEMCPegnnancyPostpartum	TotalEMCLabour	TotalEMCPostnatal	TotalSCIB	TotalSMMSNVD	TotalSMMSCS	TotalBSES	InformationGivingEMCPregnancyBaseline	CommunicationEMCPregnancyBaseline	ContinuityEMCPregnancyBaseline	AntenatalChecksEMCPregnancyBaseline	CareAppraisalEMCPregnancyBaseline	ContinuityEMCPregnancy36weeks	CommunicationEMCPregnancy36weeks	InformationGivingEMCPregnancy36weeks	CareAppraisalEMCPregnancy36weeks	AntenatalChecksEMCPregnancy36weeks	AntenatalChecksEMCPregnancyPostnatal	CareAppraisalEMCPregnancyPostnatal	InformationGivingEMCPregnancyPostnatal
0	1	3	1	2	1	2	1	2	1	#NULL!	29	40	1	0	2	0	#NULL!	#NULL!	2	1	8		2.26087	2.125	2.4	2.75	2	46	44	37	28	33	95	155	151	113	8	12	8	6	12	6	12	8	11	7	6	9	6
0	2	1	1	1	1	2	2	2	1	5	27	39	1	0	0	1	#NULL!	#NULL!	2	1	12		2.21739	2.75	1.6	1.25	2.66667	46	35	34	15	32	71	112	122	153	8	11	7	8	12	6	8	6	9	6	5	9	6
0	1	3	1	1	1	2	2	2	2	#NULL!	26	39	1	0	0	0	#NULL!	#NULL!	2	1	7		1.91304	1.125	2.8	2.25	2	32	13	23	26	34	71	130	128	132	6	7	6	5	8	6	2	0	0	5	3	7	3
0	1	1	1	1	1	2	1	1	1	#NULL!	29	39	1	0	0	0	#NULL!	#NULL!	2	3	8	Mother's request	1.82609	1.25	2.6	1.75	2	34	36	22	21	35	74	108	94	156	8	6	8	4	8	7	8	6	9	6	4	5	3
0	1	3	1	2	1	2	1	2	1	#NULL!	29	38	1	0	#NULL!	0	#NULL!	#NULL!	2	3	#NULL!	Mother's request	#NULL!	#NULL!	#NULL!	#NULL!	#NULL!	38	26	39	#NULL!	37	#NULL!	146	156	149	2	12	8	5	11	6	3	2	9	6	6	9	6
0	1	3	1	2	1	2	1	2	1	#NULL!	27	39	1	0	#NULL!	0	#NULL!	#NULL!	2	3	#NULL!	Esrare madarshoohar	#NULL!	#NULL!	#NULL!	#NULL!	#NULL!	48	32	29	#NULL!	28	#NULL!	127	135	87	8	12	8	8	12	6	8	5	7	6	6	9	2
0	1	3	1	2	1	1	1	1	1	#NULL!	26	39	2	1	#NULL!	0	#NULL!	#NULL!	2	3	#NULL!	Encourage the doctor	#NULL!	#NULL!	#NULL!	#NULL!	#NULL!	39	33	36	#NULL!	35	#NULL!	130	132	83	8	8	8	7	8	5	8	6	8	6	7	10	3
0	2	1	3	2	1	2	2	2	1	4	26	39	1	0	0	2	#NULL!	#NULL!	2	2	#NULL!		#NULL!	#NULL!	#NULL!	#NULL!	#NULL!	37	18	25	#NULL!	29	#NULL!	114	112	147	6	9	6	6	10	5	2	1	4	6	4	5	4
0	1	1	3	2	2	2	1	2	1	#NULL!	29	38	1	0	0	0	#NULL!	#NULL!	2	3	3		1.91304	1.625	1.8	2.75	1.83333	28	16	23	13	13	73	88	84	155	6	4	6	4	8	6	4	2	3	1	6	5	2
0	1	3	2	2	2	2	1	2	1	#NULL!	26	39	1	0	#NULL!	0	#NULL!	#NULL!	2	3	#NULL!	Mother's request	#NULL!	#NULL!	#NULL!	#NULL!	#NULL!	45	24	28	#NULL!	24	#NULL!	151	157	104	8	10	8	7	12	7	3	3	5	6	4	9	2
0	1	1	3	2	2	2	1	2	1	#NULL!	27	39	2	0	0	0	#NULL!	#NULL!	2	3	#NULL!	Mother's request	#NULL!	#NULL!	#NULL!	#NULL!	#NULL!	29	40	25	#NULL!	30	#NULL!	134	140	162	3	6	6	6	8	6	12	6	10	6	6	4	1
0	1	3	3	2	1	2	2	2	1	#NULL!	26	40	1	1	0	0	#NULL!	#NULL!	2	1	23		2.04348	1.875	2.2	1.75	2.33333	39	28	43	18	36	79	125	123	95	6	8	6	8	11	6	7	4	5	6	7	10	7
0	2	2	4	2	2	2	1	2	2	5	28	40	2	0	0	1	#NULL!	#NULL!	2	1	8		2.95652	3.25	2.8	3	2.66667	43	47	43	32	33	113	138	142	165	8	11	7	7	10	8	12	8	12	7	7	11	8
0	2	1	3	2	1	2	2	2	1	8	26	40	1	1	0	1	#NULL!	#NULL!	2	1	7		1.95652	2	2.2	1.25	2.16667	26	30	23	12	19	45	92	104	124	3	3	7	7	6	5	10	2	6	7	6	6	2
0	1	3	1	1	1	2	1	2	1	#NULL!	27	39	1	0	1	0	#NULL!	#NULL!	2	1	12		2.6087	2	3.4	2.75	2.66667	24	10	25	30	35	99	148	146	117	4	4	6	6	4	6	0	0	0	4	5	6	4
0	1	3	3	2	1	1	1	2	2	#NULL!	28	39	2	0	2	0	#NULL!	#NULL!	2	3	4	Mother's request	1.91304	1.25	2.2	2.25	2.33333	20	30	21	9	21	104	138	134	140	0	4	6	7	3	6	7	4	7	6	4	2	3
0	1	1	1	2	1	2	1	2	2	#NULL!	26	38	1	1	1	0	#NULL!	#NULL!	2	1	15		2.21739	1.5	3	2.5	2.33333	27	30	19	23	26	81	137	139	123	2	7	6	3	9	6	9	3	6	6	7	2	0
0	1	1	2	2	2	2	1	2	1	#NULL!	28	40	2	1	1	0	#NULL!	#NULL!	2	1	16		2.21739	2.75	2	2	1.83333	12	5	16	11	10	111	144	148	114	0	2	5	5	0	0	2	0	0	3	5	4	0
0	2	3	1	1	1	2	2	2	1	3	26	39	2	0	2	1	#NULL!	#NULL!	2	1	1		3.34783	3.375	3.4	3.25	3.33333	48	25	25	43	34	133	179	175	132	8	12	8	8	12	6	5	4	5	5	5	5	4
0	2	3	3	1	1	2	2	2	1	9	27	39	2	0	2	1	#NULL!	#NULL!	2	1	3		3.69565	3.625	4	3.5	3.66667	37	36	23	42	42	118	177	169	109	4	10	7	6	10	6	10	5	9	6	4	4	4
0	1	1	4	2	1	2	1	2	1	#NULL!	27	40	2	1	1	0	#NULL!	#NULL!	2	1	15		1.26087	1.75	1	1	1	13	22	17	2	8	59	107	117	53	0	0	2	7	4	6	3	4	4	5	2	3	4
0	2	3	2	2	1	1	1	2	1	2	28	40	1	0	2	2	#NULL!	#NULL!	2	1	11		2.82609	2.875	2.6	2.5	3.16667	36	37	24	29	34	120	186	170	120	4	10	6	6	10	6	10	6	9	6	4	5	1
0	2	3	1	1	1	2	1	2	2	2	29	39	2	0	0	1	#NULL!	#NULL!	2	1	8		2.78261	2.5	3	2.75	3	32	24	26	40	38	86	156	158	129	5	8	6	6	7	6	6	1	5	6	5	6	4
0	2	1	3	2	1	1	1	2	1	13	29	39	1	0	0	1	#NULL!	#NULL!	2	1	12		2.78261	2.75	2.6	2.5	3.16667	37	36	31	36	34	75	125	133	138	6	9	6	6	10	6	9	6	9	6	7	9	4
0	2	1	2	1	1	3	2	2	3	4	29	39	2	0	0	3	#NULL!	#NULL!	2	1	10		1.13043	1.125	1	1.5	1	27	32	19	8	15	57	104	110	83	3	4	6	6	8	6	5	6	9	6	5	5	1
0	2	3	3	1	1	2	2	2	2	7	29	39	2	0	0	3	#NULL!	#NULL!	2	1	10		3.30435	3.75	2.6	3.25	3.33333	48	33	36	40	30	114	153	149	151	8	12	8	8	12	6	9	3	9	6	6	9	6
0	1	2	1	2	1	2	1	2	1	#NULL!	29	39	1	0	0	0	#NULL!	#NULL!	2	1	10		1.17391	1.375	1	1	1.16667	24	18	18	2	15	38	75	81	157	2	2	8	6	6	6	2	0	4	6	1	7	0
0	1	3	1	1	1	1	1	2	1	#NULL!	27	38	2	0	0	0	#NULL!	#NULL!	2	1	8		2.86957	2.5	3	3.5	2.83333	35	16	26	42	39	100	155	151	118	3	7	8	7	10	6	3	0	2	5	7	6	2
0	2	1	1	2	1	2	1	2	3	5	29	40	2	0	0	3	#NULL!	#NULL!	2	1	12		2.78261	2.75	2.6	3	2.83333	17	25	27	32	31	92	130	128	156	1	3	2	7	4	5	5	4	5	6	5	8	6
0	2	2	4	1	1	2	1	2	3	7	28	39	1	0	0	3	#NULL!	#NULL!	2	1	20		2.26087	1.875	2.4	2.5	2.5	30	36	13	25	26	82	100	106	157	2	7	6	6	9	6	9	6	9	6	2	3	3
0	2	2	3	1	1	2	2	2	1	10	26	39	1	0	0	2	#NULL!	#NULL!	2	1	7		2.30435	2.625	1.8	2.75	2	31	25	18	18	24	90	143	145	158	6	7	7	4	7	5	5	4	5	6	6	2	2
0	2	1	1	2	1	3	2	2	1	3	29	40	1	0	0	2	#NULL!	#NULL!	2	1	14		1.34783	1.25	1	1.75	1.5	26	19	16	4	19	44	51	65	149	6	9	2	4	5	2	5	2	7	3	3	4	0
0	2	1	3	1	1	3	1	2	3	2	29	39	2	0	0	2	#NULL!	#NULL!	2	1	12		2.6087	2.875	1.8	3.5	2.33333	44	32	32	11	18	71	104	118	142	8	8	8	8	12	6	6	6	8	6	4	7	5
0	2	2	2	1	1	2	2	2	1	7	29	40	2	0	0	2	#NULL!	#NULL!	2	1	8		2.26087	2.125	2	2.75	2.33333	33	31	24	14	26	100	140	140	161	2	8	8	6	9	4	7	5	9	6	5	7	1
0	2	2	4	1	1	2	1	2	1	7	27	39	2	0	0	1	#NULL!	#NULL!	2	1	7		2.26087	2.125	2.4	2.5	2.16667	46	36	39	35	33	96	138	138	117	8	10	8	8	12	8	4	5	11	8	6	9	6
0	2	1	1	2	1	2	1	2	2	2	29	39	2	0	2	2	#NULL!	#NULL!	2	1	5		2.13043	2.25	2.2	1.75	2.16667	33	34	31	22	31	93	127	131	158	7	7	4	5	10	3	9	6	10	6	7	9	4
0	2	2	4	1	1	2	1	2	2	10	29	35	2	0	2	1	#NULL!	#NULL!	2	1	8		2	2.375	2.2	1.5	1.66667	24	16	41	21	12	95	113	115	102	3	7	7	4	3	3	4	4	0	5	7	9	8
0	2	1	2	2	1	2	1	2	1	11	28	39	1	0	0	1	#NULL!	#NULL!	2	1	12		1.78261	2.125	1.2	1.75	1.83333	37	39	39	5	11	76	138	134	125	4	9	7	7	10	8	10	7	9	5	5	9	7
0	2	3	1	1	1	2	1	2	3	10	27	40	2	0	0	3	#NULL!	#NULL!	2	2	3		2.91304	2.625	3	3.5	2.83333	25	38	44	38	38	80	118	108	132	4	5	6	5	5	6	11	6	9	6	7	12	8
0	1	1	1	1	1	2	1	2	1	#NULL!	29	38	1	0	#NULL!	0	#NULL!	#NULL!	2	2	#NULL!		#NULL!	#NULL!	#NULL!	#NULL!	#NULL!	30	37	24	#NULL!	31	#NULL!	126	124	148	4	5	6	6	9	6	10	6	9	6	5	5	0
0	1	3	2	2	1	2	1	2	2	#NULL!	26	39	1	0	#NULL!	0	#NULL!	#NULL!	2	3	#NULL!	Mother's request	#NULL!	#NULL!	#NULL!	#NULL!	#NULL!	40	36	33	#NULL!	32	#NULL!	142	150	141	7	9	5	8	11	6	8	6	10	6	6	7	6
0	1	3	1	2	2	1	1	2	1	#NULL!	27	39	2	1	#NULL!	0	#NULL!	#NULL!	2	3	#NULL!	Encourage the doctor	#NULL!	#NULL!	#NULL!	#NULL!	#NULL!	41	38	48	#NULL!	48	#NULL!	148	148	141	8	9	8	6	10	6	9	6	10	7	8	12	8
0	1	3	3	2	2	1	1	2	1	#NULL!	29	39	1	0	#NULL!	0	#NULL!	#NULL!	2	3	#NULL!	Encourage the doctor	#NULL!	#NULL!	#NULL!	#NULL!	#NULL!	48	48	20	#NULL!	23	#NULL!	148	152	165	8	12	8	8	12	8	12	8	12	8	4	2	2
0	2	1	2	2	1	2	1	2	1	7	27	39	2	0	#NULL!	2	#NULL!	#NULL!	2	3	#NULL!		#NULL!	#NULL!	#NULL!	#NULL!	#NULL!	22	9	29	#NULL!	25	#NULL!	119	105	77	4	9	2	2	5	0	5	4	0	0	5	7	2
0	1	1	4	1	1	2	2	2	1	#NULL!	29	40	2	0	0	0	#NULL!	#NULL!	2	2	72		#NULL!	#NULL!	#NULL!	#NULL!	#NULL!	30	22	7	#NULL!	9	#NULL!	111	99	128	6	7	6	4	7	6	1	0	8	7	2	2	1
0	1	3	1	2	1	2	1	2	1	#NULL!	26	39	2	0	0	0	#NULL!	#NULL!	2	2	26		2.52174	1.5	3.4	3.25	2.66667	25	14	31	39	41	78	131	131	115	3	4	6	6	6	6	0	0	3	5	3	8	6
0	1	1	1	1	1	2	1	2	2	#NULL!	26	39	2	0	2	0	#NULL!	#NULL!	2	1	8		1.95652	1.875	2	2	2	26	8	29	18	32	75	106	118	132	2	7	6	6	5	6	0	0	0	2	5	8	4
0	1	3	1	2	1	2	1	2	1	#NULL!	27	40	2	0	0	0	#NULL!	#NULL!	2	3	#NULL!	Encourage the doctor	#NULL!	#NULL!	#NULL!	#NULL!	#NULL!	34	29	47	#NULL!	43	#NULL!	169	175	120	5	7	6	6	10	6	8	3	6	6	8	12	8
1	2	3	3	1	1	2	2	2	1	9	29	39	2	0	3	3	1	1	0	1	5		3.6087	3.625	3.4	4	3.5	31	42	44	41	48	142	200	192	160	6	5	6	7	7	7	10	8	10	7	8	12	4
1	2	1	2	2	1	2	2	2	2	4	26	39	1	0	3	1	1	1	0	1	6		4	4	4	4	4	23	43	44	44	48	152	201	185	165	4	5	6	2	6	8	12	6	12	5	8	12	8
1	1	1	1	2	1	2	2	2	2	#NULL!	26	39	2	0	3	0	1	1	0	3	#NULL!	Mother's request	#NULL!	#NULL!	#NULL!	#NULL!	#NULL!	20	42	48	#NULL!	48	#NULL!	161	175	163	4	5	3	3	5	8	12	4	11	7	8	12	8
1	2	2	4	1	1	2	2	1	1	14	26	39	2	0	3	3	1	1	0	3	3		#NULL!	#NULL!	#NULL!	#NULL!	#NULL!	25	44	48	#NULL!	40	96	135	143	158	5	5	3	5	7	8	12	4	12	8	8	12	8
1	1	1	1	2	1	2	2	2	1	#NULL!	29	40	1	0	3	0	1	1	0	2	10		3.82609	3.5	4	4	4	44	45	48	39	48	143	149	163	148	8	12	8	6	10	8	12	8	12	5	8	12	8
1	1	2	1	1	1	3	1	2	1	#NULL!	29	39	1	0	3	0	1	1	0	1	4		3.47826	3.125	4	3.25	3.66667	42	40	48	38	48	136	184	180	165	4	12	7	7	12	8	12	0	12	8	8	12	8
1	2	1	3	2	1	2	1	2	1	5	29	40	2	0	3	1	1	1	0	1	1		3.73913	3.625	3.4	4	4	42	44	48	39	48	154	202	190	148	7	12	4	8	11	8	12	4	12	8	8	12	8
1	2	1	2	1	1	2	1	2	1	9	29	38	1	0	3	1	1	1	0	1	0.5		3.6087	3.625	4	3.25	3.5	32	48	48	41	48	155	194	190	147	4	5	7	7	9	8	12	8	12	8	8	12	8
1	2	1	3	2	1	2	2	2	1	10	27	39	1	0	3	1	1	1	0	1	4		3.6087	3.5	4	4	3.16667	31	48	47	36	44	135	186	176	150	6	7	7	3	8	8	12	8	12	8	8	11	8
1	2	2	4	1	1	2	1	2	1	13	26	40	1	0	3	2	1	1	0	1	15		2.91304	2.75	3.2	3	2.83333	36	42	48	27	48	120	166	162	127	4	7	8	6	11	8	8	8	12	6	8	12	8
1	2	1	1	1	1	1	1	2	1	8	26	39	2	1	3	1	1	1	0	1	9		3.3913	3.25	4	3.25	3.16667	30	46	48	40	48	132	198	190	159	4	4	7	6	9	8	12	6	12	8	8	12	8
1	1	2	1	2	1	2	1	2	2	#NULL!	26	39	2	0	3	0	1	1	0	1	4		#NULL!	3.375	4	4	#NULL!	29	48	48	44	48	151	207	193	162	3	4	6	7	9	8	12	8	12	8	8	12	8
1	1	2	3	2	1	3	1	1	1	#NULL!	29	40	2	0	3	0	1	1	0	2	14		3.82609	3.75	4	4	3.66667	35	45	44	43	48	143	174	186	143	5	12	7	4	7	8	12	8	12	5	4	12	8
1	2	1	4	1	1	3	2	2	1	13	28	40	2	0	3	1	1	1	0	2	6		3.65217	3.625	4	3.5	3.5	40	48	48	36	48	107	125	129	159	6	9	8	7	10	8	12	8	12	8	8	12	8
1	2	1	3	2	1	2	1	2	1	8	29	39	1	1	3	1	1	1	0	1	1		3.69565	3.75	4	3.25	3.66667	21	48	44	44	48	142	185	183	159	2	6	4	4	5	8	12	8	12	8	4	12	8
1	1	3	1	2	1	2	1	2	1	#NULL!	26	39	2	0	3	0	1	1	0	1	5		3.43478	3.125	4	3.25	3.5	28	45	48	43	48	140	201	193	150	3	8	6	6	5	7	11	8	11	8	8	12	8
1	1	1	2	2	2	1	1	1	1	#NULL!	26	40	1	0	3	0	1	1	0	2	#NULL!		#NULL!	#NULL!	#NULL!	#NULL!	#NULL!	40	48	48	#NULL!	48	#NULL!	175	187	165	6	12	7	8	7	8	12	8	12	8	8	12	8
1	1	3	1	2	1	2	1	2	1	#NULL!	29	40	1	0	3	0	1	1	0	1	3		3.56522	3.5	3.4	4	3.5	32	48	44	44	48	155	210	194	156	6	7	6	4	9	8	12	8	12	8	8	12	4
1	1	3	1	2	1	2	1	2	1	#NULL!	28	39	2	0	3	0	1	1	0	1	5		3.73913	3.75	3.4	4	3.83333	38	48	48	44	48	143	198	182	150	6	10	7	6	9	8	12	8	12	8	8	12	8
1	2	2	1	1	1	2	2	2	1	6	26	39	2	0	3	3	1	1	0	1	2		3.86957	4	3.4	4	4	19	41	48	40	48	153	201	193	165	1	1	6	6	5	8	12	6	9	6	8	12	8
1	1	3	4	1	1	2	1	2	1	#NULL!	26	39	2	0	0	0	1	1	1	3	#NULL!	Encourage the doctor	#NULL!	#NULL!	#NULL!	#NULL!	#NULL!	36	44	48	#NULL!	48	#NULL!	165	173	161	0	8	8	8	12	8	12	4	12	8	8	12	8
1	2	3	1	1	1	2	2	2	2	4	29	39	1	0	2	1	1	1	1	1	14		3.56522	3.5	3.4	3.25	4	48	48	48	42	48	143	196	182	152	8	12	8	8	12	8	12	8	12	8	8	12	8
1	2	1	3	2	1	2	1	2	2	3	28	39	1	0	0	3	1	1	1	1	2		2.08696	2.375	1.8	2	2	36	48	48	9	43	102	134	140	136	6	8	7	6	9	8	12	8	12	8	8	12	8
1	1	3	1	2	1	2	1	2	1	#NULL!	28	40	2	0	0	0	1	1	1	2	#NULL!		#NULL!	#NULL!	#NULL!	#NULL!	#NULL!	41	40	48	#NULL!	48	#NULL!	148	162	126	6	9	8	7	11	8	12	4	12	4	8	12	8
1	1	3	1	1	1	2	1	1	1	#NULL!	29	39	2	0	0	0	1	1	1	3	#NULL!	Encourage the doctor	#NULL!	#NULL!	#NULL!	#NULL!	#NULL!	32	48	48	17	48	#NULL!	98	100	165	2	5	8	7	10	8	12	8	12	8	8	12	8
1	2	3	4	2	1	2	1	1	1	11	27	39	1	0	2	2	1	1	1	1	1		3.26087	3.5	3.4	3.25	2.83333	34	48	48	24	48	152	197	181	159	3	9	6	6	10	8	12	8	12	8	8	12	8
1	2	3	2	1	1	1	1	2	2	9	29	39	1	0	2	1	1	1	1	1	2		3.56522	3.375	3.4	4	3.66667	29	19	44	37	48	133	193	177	129	4	7	6	6	6	6	3	0	4	6	8	12	8
1	1	3	1	2	1	2	1	2	1	#NULL!	29	40	1	0	0	0	1	1	1	1	3		3.6087	3.5	4	3.25	3.66667	35	48	48	43	48	152	206	190	155	5	10	6	5	9	8	12	8	12	8	8	12	8
1	2	1	1	1	1	2	2	2	1	5	26	39	2	0	0	2	1	1	1	1	8		2.65217	3.25	1.8	2.5	2.66667	36	48	43	9	37	129	173	169	122	5	10	6	6	9	8	12	8	12	8	7	11	8
1	2	1	4	1	1	2	2	2	3	3	27	39	2	0	0	1	1	2	1	1	5		3.17391	3.5	2.2	3.25	3.5	41	44	48	41	46	141	200	186	132	8	5	8	8	12	8	12	8	8	8	8	12	8
1	1	3	2	2	1	2	1	2	1	#NULL!	26	39	1	1	0	0	1	2	1	2	#NULL!		#NULL!	#NULL!	#NULL!	#NULL!	#NULL!	36	47	26	#NULL!	39	#NULL!	167	181	90	6	7	7	6	10	8	11	8	12	8	7	5	0
1	2	3	1	2	1	2	2	2	2	4	29	38	2	0	2	3	1	2	1	1	3		3.6087	3.125	4	4	3.66667	34	48	48	41	48	143	195	183	159	5	9	7	6	7	8	12	8	12	8	8	12	8
1	2	2	3	1	1	2	1	2	2	8	27	39	1	0	0	3	1	2	1	1	3		3.78261	3.625	4	4	3.66667	41	39	44	36	48	148	187	177	153	6	10	8	7	10	6	12	6	9	6	4	12	8
1	1	1	2	1	1	2	1	2	1	#NULL!	27	38	2	0	0	0	1	2	1	1	7		1.95652	1.875	1.6	2.25	2.16667	36	31	48	9	44	57	116	124	158	6	8	8	7	7	6	6	5	8	6	8	12	8
1	1	3	1	1	1	2	1	2	1	#NULL!	28	39	2	0	2	0	2	2	1	2	8		2.78261	2	3.6	3.5	2.66667	46	40	38	41	39	109	141	145	99	8	12	7	8	11	7	12	6	8	7	6	9	4
1	1	1	2	2	1	2	1	2	2	#NULL!	26	40	1	0	1	0	2	2	1	1	5		3.78261	3.625	4	4	3.66667	44	39	48	40	48	151	207	195	89	4	12	8	8	12	5	8	8	11	7	8	12	8
1	1	1	1	1	1	2	2	2	1	#NULL!	26	39	1	0	2	0	2	2	1	1	2.5		3.13043	2.875	3.4	3.25	3.16667	38	34	29	25	28	113	191	185	98	6	7	8	7	10	7	6	4	10	7	7	9	2
1	2	2	2	1	1	2	2	2	1	8	26	39	1	0	2	2	2	2	1	1	4		3.43478	3.375	3.4	3.25	3.66667	37	48	48	45	48	133	174	164	160	4	5	8	8	12	8	12	8	12	8	8	12	8
1	2	3	2	2	1	2	2	2	2	4	29	38	1	0	2	3	2	2	1	1	5		2.69565	2.375	2.6	3.75	2.5	17	43	43	32	48	83	162	154	132	1	1	4	4	7	7	10	8	11	7	6	11	6
1	1	3	1	1	1	2	1	2	1	#NULL!	29	39	2	0	0	0	2	2	1	2	6		3.56522	3.375	4	3.75	3.33333	20	19	42	34	48	151	185	201	108	0	3	5	6	6	2	6	2	3	6	8	11	5
1	1	2	1	2	1	2	1	1	1	#NULL!	26	39	2	0	0	0	2	2	1	1	8		3.08696	2.375	3.4	3.75	3.33333	23	35	35	37	24	132	172	170	80	2	5	5	3	8	6	8	7	8	6	6	8	7
1	2	1	4	1	1	3	1	2	3	13	26	35	2	0	0	1	2	2	1	1	4		2.65217	2.625	2.8	3	2.33333	27	27	34	31	40	98	153	151	116	4	7	6	6	4	6	7	4	4	6	6	9	4
1	2	3	3	1	1	2	2	2	1	7	27	39	2	0	2	2	2	2	1	1	3		3.56522	3.5	4	3.25	3.5	29	48	48	44	48	138	193	183	126	3	5	7	7	7	8	12	8	12	8	8	12	8
1	1	3	1	2	1	2	1	2	1	#NULL!	29	35	1	0	1	0	2	2	1	1	8		3.30435	3.25	3.4	3.25	3.33333	21	48	48	42	48	141	204	194	124	2	2	6	6	5	8	12	8	12	8	8	12	8
1	1	1	1	1	1	2	2	2	1	#NULL!	29	39	2	0	3	0	2	2	0	1	4		2.13043	1.5	3.2	2.75	1.66667	22	24	21	17	20	120	175	173	147	0	5	6	6	5	4	6	4	6	4	6	2	4
[truncated: 30 more columns]

## Sheet: Sheet1
Column	Variable Label	Variable description	Definition of value labels
A	Group	Intervention group	0=control,1=intervention
B	Parity	Women's Parity	1=Primiparous,2=Multiparous
C	Hospital	Women's Delivery Hospital	1=Teaching hospital, 2= Social Security hospital, 3= Private hospital
D	Age group	Women's Age	1=18-24, 2=25-29, 3=30-34, 4>=35
E	Education	Women's Education	1=Secondry or high school, 2=Diploma or collage
F	Job	Women's Occupation	1=Housekeeper, 2=Employed
G	Income	Adequency of family income	1=It is quite enough, 2=It is enough to some extent,3=It is not enough at all
H	MainCareGiver	Primary caregiver	1=Obstetrician, 2= Midwife
I	Infertility	History of Infertility	1=Yes, 2=No
J	PlanningForPregnancy	Planning for Pregnancy	1=Planned, 2=Unplanned, 3=Unwanted
K	PregnancyInterval	Interval from previous birth (years)
L	GestationalAge	Gestational Age at Enrollment (week)
M	GestationalAgeBirth	Gestational Age at Delivery
N	GenderBaby	Sex of the fetus	1=Female, 2=Male
O	PreparationClass	Participation in Childbirth Preparation Classes	1=Yes, 2=No
P	BirthCompanion	Birth Companion	0=None, 1=Private midwife, 2=family member, 3=Midwifery student
Q	PreviousBirthSaisfaction	Satisfaction from previous childbirth	0= No previous deliver, 1=Very satisfied or satisfied, 2=Neither satisfied nor dissatisfied, 3=Dissatisfied or very dissatisfied
R	PregnancySessions	Intervention Group Attendance in Pregnancy Sessions	1=Attended >=6 pregnancy sessions, 2=<=5 pregnancy sessions
S	PostnatalSessions	Intervention Group Attendance in Postpartum Sessions	1=Attended >=3 postpartum sessions, 2=<=2 postpartum sessions
T	StudentAtBirth	Midwifery Student Attendance in the Labor and Birth	0=Yes, 1=No, 2=Control group
U	BirthType	Type of Delivery	1=normal vaginal delivery, 2=Emergency caesarean section, 3=Elective caesarean section
V	LaborDuration	Duration from Hospital Admission to Birth (hour)
W	CauseElectiveCesarean	Reason for Elective Cesarean
X	TotalCEQ	Total Score of The Childbirth Experience Questionnaire-2 (CEQ-2)
Y	CEQOwnCapacity	Own Capacity Subscale of CEQ-2
Z	CEQProfessionalSupport	Professional Support Subscale of CEQ-2
AA	CEQParticipation	Participation Subscale of CEQ-2
AB	RCEQPerceivedSafety	Percived Safety Subscale of CEQ-2
AC	TotalEMCPregnancyBaseline	Total Score_Experience of Maternity Care_During Pregnancy_(EMC-PR)_Baseline
AD	TotalEMCPregnancy36weeks	Total Score_Experience of Maternity Care_During Pregnancy_(EMC-PR)_35-36 weeks of pregnancy
AE	TotalEMCPregnnancyPostpartum	Total Score_Experience of Maternity Care_During Pregnancy_(EMC-PR)_40-50 days postpartum
AF	TotalEMCLabour	Total Score_Experience of Maternity Care_During labour and birth_(EMC-LB)
AG	TotalEMCPostnatal	Total Score_Experience of Maternity Care_Postnatal_(EMC-PN)
AH	TotalSCIB	Total Score_Support and control in birth (SCIB)
AI	TotalSMMSNVD	Total Score_Scales for Measuring Maternal Satisfaction in Normal Birth (SMMS-normal birth)
AJ	TotalSMMSCS	Total Score_Scales for Measuring Maternal Satisfaction in Caesarean Birth (SMMS-caesarean birth)
AK	TotalBSES	Total Score_The Breastfeeding Self-Efficacy Scale (BSES)
AL	InformationGivingEMCPregnancyBaseline	Information giving_Subscale_EMC-PR_Baseline
AM	CommunicationEMCPregnancyBaselin	Communication_Subscale_EMC-PR_Baseline
AN	ContinuityEMCPregnancyBaseline	Continuity_Subscale_EMC-PR_Baseline
AO	AntenatalChecksEMCPregnancyBaseline	Antenatal Checks_Subscale_EMC-PR_Baseline
AP	CareAppraisalEMCPregnancyBaseline	Care Appraisal_Subscale_EMC-PR_Baseline
AQ	ContinuityEMCPregnancy36weeks	Continuity_Subscale_EMC-PR_35-36weeksof pregnancy
AR	CommunicationEMCPregnancy36weeks	Communication_Subscale_EMC-PR_35-36weeksof pregnancy
AS	InformationGivingEMCPregnancy36weeks	Information Giving_Subscale_EMC-PR_35-36weeksof pregnancy
AT	CareAppraisalEMCPregnancy36weeks	Care Appraisal_Subscale_EMC-PR_35-36weeksof pregnancy
AU	AntenatalChecksEMCPregnancy36weeks	Antenatal Checks_Subscale_EMC-PR_35-36weeksof pregnancy
AV	AntenatalChecksEMCPregnancyPostnatal	Antenatal Checks_Subscale_EMC-PR_40-50 dayas postpartum
AW	CareAppraisalEMCPregnancyPostnatal	Care Appraisal_Subscale_EMC-PR_40-50 dayas postpartum
AX	InformationGivingEMCPregnancyPostnatal	Information Giving_Subscale_EMC-PR_40-50 dayas postpartum
AY	CommunicationEMCPregnancyPostnatal	Communication_Subscale_EMC-PR_40-50 dayas postpartum
AZ	ContinuityEMCPregnancyPostnatal	Continuity_Subscale_EMC-PR_40-50 dayas postpartum
BA	EMCLabourCareQuality	Care Quality_Subscale_EMC-LB
BB	EMCLabourCareNeeds	Care Needs_Subscale_EMC-LB
BC	EMCPostnatalAdequacyPostnatalCare	Adequacy of Postnatal Care_Subscale_EMC-PN
BD	EMCPostnatalHealthProfessionalCare	Health professionals Communication_Subscale_EMC-PN
BE	EMCPostnatalIndividualizedCare	Individualized Care_Subscale_EMC-PN
BF	SCIBInternal	Internal control_Subscale_Support and control in birth
BG	SCIBExternal	External control_Subscale_Support and control in birth
BH	SCIBSupport	Support_Subscale_Support and control in birth
BI	SMMSPerceptionofHealthProfessionalsCS	Perception of Health Professionals_Subscale_SMMS-caesarean birth
BJ	SMMSPreparationforCS	preparation for caesarean _Subscale_SMMS-caesarean birth
BK	SMMSComfortingCS	Comforting_Subscale_SMMS-caesarean birth
BL	SMMSInformationCS	Information and involvement in decision making _Subscale_SMMS-caesarean birth
BM	SMMSMeetingBabyCS	Meeting baby_Subscale_SMMS-caesarean birth
BN	SMMSPostpartumCareCS	Postpartum care_Subscale_SMMS-caesarean birth
BO	SMMSHospitalRoomCS	Hospital room_Subscale_SMMS-caesarean birth
BP	SMMSHospitalFacilityCS	Hospital facilities_Subscale_SMMS-caesarean birth
BQ	SMMSPrivacyCS	Respect for privacy_Subscale_SMMS-caesarean birth
BR	SMMSMeetingExpectationCS	Meeting expectations_Subscale_SMMS-caesarean birth
BS	SMMSPerceptionNVD	Perception of health professionals_Subscale_SMMS-normal birth
BT	SMMSMidwiferyCareNVD	Midwifery care in labour_Subscale_SMMS-normal birth
BU	SMMSComfortingNVD	Comforting_Subscale_SMMS-normal birth
BV	SMMSInformationNVD	Information and involvement in decision making_Subscale_SMMS-normal birth
BW	SMMSMeetingBabyNVD	Meeting baby_Subscale_SMMS-normal birth
BX	SMMSPostpartumCareNVD	Postpartum care_Subscale_SMMS-normal birth
BY	SMMSHospitalRoomNVD	Hospital room _Subscale_SMMS-normal birth
BZ	SMMShospitalFacilityNVD	Hospital facilities_Subscale_SMMS-normal birth
CA	SMMSPrivacyNVD	Respect for privacy_Subscale_SMMS-normal birth
CB	SMMSMeetingExpectationNVD	Meeting expectations_Subscale_SMMS-normal birth
